# Supplementary material for: Characterization of Panton–Valentine leukocidin-positive Staphylococcus aureus from skin and soft tissue infections and wounds in Nigeria: a cross-sectional study
Source: F1000Res. 2018 Jul 30;7:1155. [Version 1] doi: 10.12688/f1000research.15484.1 (PMC6171726; doi:10.12688/f1000research.15484.1)
Supplement: Results of Vitek assay, PCR results for virulence genes, agr typing and spa typing [file f1000research-7-16878-s0000.tgz]

Archive with 1 entries (1 files):
- 54fd0e33-dcd4-401c-9f46-40f9ddd3d8a6_Dataset1.xlsx
