# Supplementary material for: Characterization of Panton–Valentine leukocidin-positive Staphylococcus aureus from skin and soft tissue infections and wounds in Nigeria: a cross-sectional study
Source: F1000Res. 2018 Jul 30;7:1155. [Version 1] doi: 10.12688/f1000research.15484.1 (PMC6171726; doi:10.12688/f1000research.15484.1)
Supplement: Results of Vitek assay, PCR results for virulence genes, agr typing and spa typing [file f1000research-7-16878-s0000.tgz › 54fd0e33-dcd4-401c-9f46-40f9ddd3d8a6_Dataset1.xlsx]

## Sheet: Data
ID	SOURCE	SEX	AGE	Penicillin	Ampicillin	Augmentin	Oxacillin	Gentamicin	Levofloxacin	Erythromycin	Tetracycline	Trimethoprim/Sulphamethoxazole	cap8	cap5	pvl gene	pvl toxin	agr1	agr2	agr3	agr4	eta	etb	tst	spa type
A143	SSTI	M	73	R	R	S	S	S	S	S	S	R	yes	no	yes	yes		yes			no	no	no	t084
A144	SSTI	F	42	R	R	S	S	S	S	S	S	R	yes	no	yes	yes		yes			no	no	no	t084
P4	SSTI	M	31	R	R	S	S	S	S	S	S	R	yes	no	yes	yes		yes			no	no	no	t084
P5	SSTI	M	50	R	R	S	S	S	S	S	S	R	yes	no	yes	yes		yes			no	no	no	t084
P15	SSTI	M	26	R	R	S	S	S	S	S	S	R	yes	no	yes	yes		yes			no	no	no	t084
P31	SSTI	M	25	R	R	S	S	S	S	S	S	R	yes	no	yes	yes		yes			no	no	no	t084
P37	SSTI	M	21	R	R	S	S	S	S	S	S	R	yes	no	no	no		yes			no	no	no	t084
P38	SSTI	M	36	R	R	S	S	S	S	S	S	R	yes	no	yes	yes		yes			no	no	no	t084
P62	SSTI	F	23	R	R	S	S	S	S	S	S	R	yes	no	yes	yes				yes	no	no	no	t2304
P63	SSTI	F	53	R	R	S	S	S	S	S	S	R	yes	no	yes	yes		yes			no	no	no	t084
P112	SSTI	M	22	R	R	S	S	S	S	S	S	R	yes	no	yes	yes		yes			no	no	no	non-typable
P113	SSTI	F	30	R	R	S	S	S	S	S	R	S	yes	no	yes	no				yes	no	no	no	non-typable
P114	SSTI	M	43	R	R	S	S	S	S	S	S	R	yes	no	yes	yes		yes			no	no	no	t084
P137	SSTI	M	55	R	R	S	S	S	S	S	S	R	yes	no	no	no		yes			no	no	no	t084
P145	SSTI	M	39	R	R	S	S	S	S	S	S	R	yes	no	yes	yes		yes			no	no	no	t084
P147	SSTI	M	43	R	R	S	S	S	S	S	S	R	yes	no	yes	yes		yes			no	no	no	non-typable
P161	SSTI	F	40	R	R	S	S	S	S	S	S	S	yes	no	no	no		yes			no	no	no	non-typable
P189	SSTI	F	45	R	R	S	S	S	S	S	S	R	yes	no	yes	yes		yes			no	no	no	t084
P197	SSTI	F	35	R	R	S	S	S	S	S	S	S	yes	no	no	no		yes			no	no	no	t084
P9	SSTI	F	10	R	R	S	S	S	S	S	R	S	yes	no	yes	no				yes	no	no	no	t8435
P11	SSTI	M	25	R	R	S	S	S	S	S	S	R	yes	no	yes	no				yes	no	no	no	t2304
P12	SSTI	M	47	R	R	S	S	S	S	S	S	R	yes	no	yes	no		yes			no	no	no	t084
P14	SSTI	F	23	R	R	S	S	S	S	S	S	R	yes	no	yes	yes		yes			no	no	no	t084
P17	SSTI	F	16	R	R	S	S	S	S	S	S	R	yes	no	yes	yes				yes	no	no	no	t2304
P19	SSTI	F	26	R	R	S	S	S	S	S	S	R	yes	no	no	no		yes			no	no	no	t084
P22	SSTI	F	46	R	R	S	S	S	S	S	S	S	yes	no	yes	yes		yes			no	no	no	t084
P23	SSTI	M	31	R	R	S	S	S	S	S	S	R	yes	no	yes	yes		yes			no	no	no	t084
P24	SSTI	F	19	R	R	S	S	S	S	S	S	R	yes	no	yes	yes		yes			no	no	no	t084
P25	SSTI	F	20	R	R	S	S	S	S	S	S	R	yes	no	yes	yes				yes	no	no	no	t2304
P34	SSTI	F	25	R	R	S	S	S	S	S	S	R	yes	no	no	no		yes			no	no	no	t084
P35	SSTI	F	15	R	R	S	S	S	S	S	R	S	yes	no	yes	yes				yes	no	no	no	t8435
P36	SSTI	F	16	R	R	S	S	S	S	S	S	R	yes	no	yes	yes		yes			no	no	no	t084
P67	SSTI	M	43	R	R	S	S	S	S	S	S	R	yes	no	yes	yes				yes	no	no	no	t2304
P68	SSTI	M	48	R	R	S	S	S	S	S	S	R	yes	no	yes	no		yes			no	no	no	t084
P91	SSTI	F	22	R	R	S	S	S	S	S	S	R	yes	no	no	no		yes			no	no	no	t084
P96	SSTI	M	33	R	R	S	S	S	S	S	S	R	yes	no	yes	yes		yes			no	no	no	t084
P99	SSTI	F	35	R	R	S	S	S	S	S	S	R	yes	no	yes	yes		yes			no	no	no	t084
P100	SSTI	M	21	R	R	S	S	S	S	S	S	R	yes	no	yes	yes		yes			no	no	no	t084
P101	SSTI	F	36	R	R	S	S	S	S	S	R	S	yes	no	yes	no				yes	no	no	no	t8435
P115	SSTI	F	31	R	R	S	S	S	S	S	S	R	yes	no	yes	no		yes			no	no	no	t084
P120	SSTI	F	40	R	R	S	S	S	S	S	S	R	yes	no	yes	no		yes			no	no	no	t084
P121	SSTI	F	32	R	R	S	S	S	S	S	S	R	yes	no	no	no		yes			no	no	no	t084
P146	SSTI	M	43	R	R	S	S	S	S	S	S	R	yes	no	yes	yes		yes			no	no	no	t084
P157	SSTI	F	34	R	R	S	S	S	S	S	S	R	yes	no	yes	yes		yes			no	no	no	t084
P170	SSTI	F	19	R	R	S	S	S	S	S	S	R	yes	no	yes	no		yes			no	no	no	t084
P171	SSTI	F	25	R	R	S	S	S	S	S	S	R	yes	no	yes	no		yes			no	no	no	t084
P185	SSTI	M	76	R	R	S	S	S	S	S	S	R	yes	no	yes	yes		yes			no	no	no	t084
P195	SSTI	M	60	R	R	S	S	S	S	S	S	R	yes	no	yes	yes		yes			no	no	no	t084
Y35	WOUND INFECTION	M	55	R	R	S	S	R	R	S	R	S	no	yes	no	no	yes				no	no	no	t8441
Y41	WOUND INFECTION	M	42	S	S	S	S	R	R	S	R	S	no	yes	no	no	yes				no	no	no	t8441
Y45	WOUND INFECTION	F	29	S	S	S	S	R	R	S	R	S	no	yes	no	no	yes				no	no	no	t8441
Y308	WOUND INFECTION	M	36	R	R	R	R	R	R	S	R	S	no	yes	no	no	yes				no	no	no	t194
Y309	WOUND INFECTION	F	48	R	R	R	R	S	S	S	R	R	no	yes	no	no	yes				no	no	no	t064
A62	WOUND INFECTION	F	59	R	R	S	S	S	S	S	S	R	yes	no	yes	yes		yes			no	no	no	t084
A64	WOUND INFECTION	M	42	R	R	S	S	S	S	S	S	R	yes	no	yes	yes		yes			no	no	no	t084
A66	WOUND INFECTION	M	40	R	R	S	S	S	S	S	S	R	yes	no	yes	yes		yes			no	no	no	t084
A135	WOUND INFECTION	F	30	R	R	S	S	S	S	S	S	R	yes	no	yes	yes		yes			no	no	no	t084
A188	WOUND INFECTION	M	34	R	R	S	S	S	S	S	S	R	yes	no	yes	yes		yes			no	no	no	t084
A211	WOUND INFECTION	M	54	R	R	S	S	S	S	S	S	R	yes	no	yes	yes		yes			no	no	no	t084
A221	WOUND INFECTION	F	29	R	R	S	S	S	S	S	S	R	yes	no	no	no		yes			no	no	no	t084
A223	WOUND INFECTION	M	19	R	R	S	S	S	S	S	S	R	yes	no	yes	yes				yes	no	no	no	t2304
P2	WOUND INFECTION	M	40	R	R	S	S	S	S	S	S	R	yes	no	yes	yes		yes			no	no	no	t084
P6	WOUND INFECTION	F	54	R	R	S	S	S	S	S	S	R	yes	no	yes	yes		yes			no	no	no	t084
P16	WOUND INFECTION	M	60	R	R	S	S	S	S	S	S	R	yes	no	yes	yes		yes			no	no	no	t084
P20	WOUND INFECTION	M	35	R	R	S	S	S	S	S	R	S	yes	no	yes	yes				yes	no	no	no	t8435
P26	WOUND INFECTION	M	55	R	R	S	S	S	S	S	S	R	yes	no	yes	yes		yes			no	no	no	t084
P32	WOUND INFECTION	M	31	R	R	S	S	S	S	S	S	R	yes	no	yes	yes		yes			no	no	no	t084
P43	WOUND INFECTION	M	45	R	R	S	S	S	S	S	S	R	yes	no	yes	no		yes			no	no	no	t084
P44	WOUND INFECTION	M	20	R	R	S	S	S	S	S	S	R	yes	no	yes	no		yes			no	no	no	t084
P46	WOUND INFECTION	F	49	R	R	S	S	S	S	S	S	R	yes	no	yes	no		yes			no	no	no	t084
P48	WOUND INFECTION	M	19	R	R	S	S	S	S	S	S	R	yes	no	yes	no		yes			no	no	no	non-typable
P57	WOUND INFECTION	M	58	R	R	S	S	S	S	S	S	R	yes	no	yes	no		yes			no	no	no	t084
P61	WOUND INFECTION	M	30	R	R	S	S	S	S	S	S	R	yes	no	yes	yes		yes			no	no	no	t084
P71	WOUND INFECTION	M	28	R	R	S	S	S	S	S	S	R	yes	no	yes	no		yes			no	no	no	t084
P77	WOUND INFECTION	M	52	R	R	S	S	S	S	S	S	R	yes	no	yes	no		yes			no	no	no	t084
P83	WOUND INFECTION	M	55	R	R	S	S	S	S	S	S	R	yes	no	yes	yes		yes			no	no	no	t084
P84	WOUND INFECTION	F	33	R	R	S	S	S	S	S	S	R	yes	no	yes	no		yes			no	no	no	t084
P87	WOUND INFECTION	M	51	R	R	S	S	S	S	S	S	R	yes	no	yes	yes		yes			no	no	no	t084
P92	WOUND INFECTION	M	67	R	R	S	S	S	S	S	S	R	yes	no	yes	no		yes			no	no	no	t084
P95	WOUND INFECTION	M	57	R	R	S	S	S	S	S	S	R	yes	no	yes	yes		yes			no	no	no	t084
P108	WOUND INFECTION	M	31	R	R	S	S	S	S	S	S	R	yes	no	yes	yes		yes			no	no	no	t084
P109	WOUND INFECTION	F	35	R	R	S	S	S	S	S	S	R	yes	no	no	no				yes	no	no	no	t159
P118	WOUND INFECTION	M	62	R	R	S	S	S	S	S	S	S	yes	no	yes	no		yes			no	no	no	t084
P133	WOUND INFECTION	M	45	R	R	S	S	S	S	S	S	R	yes	no	yes	yes		yes			no	no	no	t084
P136	WOUND INFECTION	M	30	R	R	S	S	S	S	S	S	R	yes	no	yes	yes		yes			no	no	no	t084
P141	WOUND INFECTION	M	40	R	R	S	S	S	S	S	S	R	yes	no	yes	no		yes			no	no	no	t084
P158	WOUND INFECTION	M	59	R	R	S	S	S	S	S	S	S	yes	no	yes	no		yes			no	no	no	t084
P162	WOUND INFECTION	F	65	R	R	S	S	S	S	S	S	R	yes	no	no	no		yes			no	no	no	t084
P167	WOUND INFECTION	M	49	R	R	S	S	S	S	S	S	R	yes	no	yes	no		yes			no	no	no	t084
P168	WOUND INFECTION	M	61	R	R	S	S	S	S	S	S	R	yes	no	no	no		yes			no	no	no	t084
P192	WOUND INFECTION	F	28	R	R	S	S	S	S	S	S	R	yes	no	no	no		yes			no	no	no	t084
P200	WOUND INFECTION	F	47	R	R	S	S	S	S	S	S	R	yes	no	yes	no		yes			no	no	no	t084
P13	WOUND, DIABETES	F	33	R	R	S	S	S	S	S	S	R	yes	no	yes	yes		yes			no	no	no	t084
P60	WOUND, DIABETES	M	41	R	R	S	S	S	S	S	S	R	yes	no	yes	yes		yes			no	no	no	t084
P116	WOUND, DIABETES	F	26	R	R	S	S	S	S	S	S	R	yes	no	yes	no		yes			no	no	no	t084
P166	WOUND, DIABETES	M	43	R	R	S	S	S	S	S	S	R	yes	no	yes	yes		yes			no	no	no	t084

## Sheet: Legend
Column	Descrition
ID	Laboratory Sample Number
SOURCE	Location from which S. aureus was isolated
SEX	Sex of study participant
AGE	Age in years
Penicillin	Penicillin Antibioitc
Ampicillin	Ampicillin Antibioitc
Augmentin	Augmentin Antibioitc
Oxacillin	Oxacillin Antibioitc
Gentamicin	Gentamicin Antibioitc
Levofloxacin	Levofloxacin Antibioitc
Erythromycin	Erythromycin Antibioitc
Tetracycline	Tetracycline Antibioitc
Trimethoprim/Sulphamethoxazole	Trimethoprim/Sulphamethoxazole Antibioitc
cap8	PCR Results for cap8
cap5	PCR Results for cap5
pvl gene	PCR Results for pvl gene
pvl toxin	Western blot results for PVL toxin expression
agr1	PCR Results for agr1
agr2	PCR Results for agr2
agr3	PCR Results for agr3
agr4	PCR Results for agr4
eta	PCR Results for eta
etb	PCR Results for etb
tst	PCR Results for tst
spa type
